# Supplementary material for: Psammaplysins: Insights from Natural Sources, Structural Variations, and Pharmacological Properties
Source: Mar Drugs. 2022 Oct 25;20(11):663. doi: 10.3390/md20110663 (PMC9693029; doi:10.3390/md20110663)
Supplement: Supplementary file 1 [file marinedrugs-20-00663-s001.zip]

Archive with 1 entries (1 files):
- marinedrugs-1949116-supplementary.pdf
